# Supplementary material for: Multi-strata “camera columns”: an effective approach to characterize non-volant mammal communities in tropical forests
Source: J Mammal. 2026 May 29;107(4):794–809. doi: 10.1093/jmammal/gyag047 (PMC13416187; doi:10.1093/jmammal/gyag047)
Supplement: gyag047_Supplementary_Data [file gyag047_supplementary_data.zip]

Archive with 12 entries (12 files):
- Supplementary Data SD2.tif
- Supplementary Data SD3.tif
- Supplementary Data SD4.tif
- Supplementary Data SD5.tif
- Supplementary Data SD6.tif
- Supplementary Data SD7.tif
- Supplementary Data SD8.tif
- Supplementary Data SD9.tif
- Supplementary Data SD10.tif
- Supplementary Data SD11.tif
- Supplementary Data SD12.AVI
- Supplementary Data SD1.tiff
